# Supplementary material for: Copy number variability in Parkinson’s disease: assembling the puzzle through a systems biology approach
Source: Hum Genet. 2016 Nov 28;136(1):13–37. doi: 10.1007/s00439-016-1749-4 (PMC5214768; doi:10.1007/s00439-016-1749-4)
Supplement: Supplementary file 1 — Supplementary material 1 (XLSX 33 kb) [file 439_2016_1749_MOESM1_ESM.xlsx]

## Sheet: CNV in PD not DGV
CNV type	Chr.	Chromosome band	Start position	Stop position	Size (Mb)	Gene content	Observed PD carriers	Ref.
Loss	1	1p13.2	113987113	114167957	0.180844	MAGI3, PHTF1, PTPN22, RSBN1	1	Liu et al. (2013)
Gain	1	1p22.1	91778615	92005183	0.226568	HSP90B3P, TGFBR3	1	Simon-Sanchez et al. (2008)
Loss	1	1p33	50125596	50257015	0.131419	AGBL4	1	Liu et al. (2013)
Loss	1	1p35.3	27918467	28343838	0.425371	FAM76A, STX12, PPP1R8, SCARNA1, C1orf38, RPA2, SMPDL3B, XKR8, EYA3, LOC653566	1	Simon-Sanchez et al. (2008)
Loss	1	1q31.3	194979200	195088545	0.109345	CFH	3	Liu et al. (2013)
Loss	1	1q32.13	225262381	225407413	0.145032	CDC42BPA	2	Liu et al. (2013)
Loss	1	1q32.3	208995799	209247192	0.251393	KCNH1, LOC728041	1	Simon-Sanchez et al. (2008)
Loss	1	1q43	235801154	235803077	0.001	RYR2	1	Pamphlett et al. (2012)
Loss	1	1q44	246808154	246911720	0.103566	OR14I1, OR2T10, OR2T11, OR2T27, OR2T35	1	Liu et al. (2013)
Loss	2	2p16.3	50753861	50993732	0.239871	NRXN1	1	Liu et al. (2013)
Loss	2	2p16.3	49466634	49701714	0.23508	-	1	Simon-Sanchez et al. (2008)
Loss	2	2p16.3	50803660	51060723	0.257063	-	1	Simon-Sanchez et al. (2008)
Loss	2	2p21	45070784	45201781	0.130997	SIX2	1	Liu et al. (2013)
Gain	2	2p24.3	12921803	13470497	0.548694	LOC100506474	1	Liu et al. (2013)
Loss	2	2q11.1	94899271	95031348	0.132077	LOC442028, TEKT4	1	Liu et al. (2013)
Loss	2	2q11.2	96679297	96787353	0.108056	FER1L5, LMAN2L	1	Liu et al. (2013)
Not reported	2	2q12.2	106118736	108016226	1.89749	UXS1, PLGLA, RGPD3, ST6GAL2, GACAT1, RGPD4, RGPD4-AS1, SLC5A7	2	Pankratz et al. (2011)
Gain	2	2q14.1	117540027	117615816	0.075789	-	1	Simon-Sanchez et al. (2008)
Loss	2	2q24.3	167808483	168043460	0.234977	CMYA3, LOC643496	1	Simon-Sanchez et al. (2008)
Loss	2	2q32.1	184457733	184855853	0.39812	-	1	Simon-Sanchez et al. (2008)
Loss	2	2q32.1	186576241	186944643	0.368402	-	1	Simon-Sanchez et al. (2008)
Gain	2	2q33.1	197974273	198048627	0.074354	SF3B1, COQ10B	1	Simon-Sanchez et al. (2008)
Gain	2	2q33.1	198058145	198772057	0.713912	HSPD1, HSPE1, PREI3, C2orf11, MARS2, BOLL, LOC653630, PLCL1	1	Simon-Sanchez et al. (2008)
Gain	2	2q37.3	241346047	241418288	0.072241	KIF1A	1	Simon-Sanchez et al. (2008)
Gain	2	2q37.3	242158378	242355511	0.197133	ATG4B, BOK ,D2HGDH, DTYMK, ING5, THAP4	1	Liu et al. (2013)
Gain	2	2q37.3	242393439	242638815	0.245376	NEU4	1	Liu et al. (2013)
Loss	3	3p22.1	41497815	41835486	0.337671	ULK4	1	Liu et al. (2013)
Gain	3	3p22.3	35798283	35913799	0.115516	ARPP21	1	Liu et al. (2013)
Gain	3	3q12.2	101837214	101916282	0.079068	GPR128, TFG	1	Simon-Sanchez et al. (2008)
Loss	3	3q22.3	137547237	137783422	0.236185	STAG1	2	Liu et al. (2013)
Gain	3	3q26.1	167010073	167350172	0.340099	BCHE	4	Liu et al. (2013)
Loss	3	3q28	189974260	190002954	0.028694	LPP	1	Simon-Sanchez et al. (2008)
Loss	3	3q29	198278255	198422450	0.144195	DLG1	1	Liu et al. (2013)
Loss	4	4p16.1	5861125	5895917	0.034792	EVC, CRMP1	1	Simon-Sanchez et al. (2008)
Loss	4	4p16.3	2021316	2238253	0.216937	HAUS3, MIR4800, MXD4, NAT8L, POLN	1	Liu et al. (2013)
Gain	4	4p16.3	63508	494664	0.431156	ABCA11P, PIGG, ZNF141, ZNF595, ZNF718, ZNF721, ZNF732, ZNF876P	1	Liu et al. (2013)
Loss	4	4p16.3	2988809	3233032	0.244223	-	1	Simon-Sanchez et al. (2008)
Loss	4	4q13.1	64838474	64953037	0.114563	TECRL	1	Liu et al. (2013)
Gain	4	4q13.1	66412672	66457494	0.044822	-	1	Simon-Sanchez et al. (2008)
Gain	4	4q21.1	78968001	79175731	0.20773	MRPL1	1	Liu et al. (2013)
Loss	4	4q22.1	92598104	92702829	0.104725	FAM190A	1	Liu et al. (2013)
Gain	4	4q24	107219911	107338111	0.1182	TBCK	1	Liu et al. (2013)
Loss	4	4q26	116231134	116389138	0.158004	NDST4	1	Liu et al. (2013)
Gain	4	4q28.2	130045652	130242903	0.197251	SCLT1, LOC132321	1	Simon-Sanchez et al. (2008)
Loss	4	4q28.3	134511392	134749685	0.238293	-	1	Simon-Sanchez et al. (2008)
Loss	4	4q31.3	153490414	153641674	0.15126	FBXW7, MIR3140	1	Liu et al. (2013)
Loss	4	4q33	171603813	172009663	0.40585	LOC642544, LOC727891	1	Simon-Sanchez et al. (2008)
Gain	5	5p12	45817629	45895132	0.077503	-	1	Simon-Sanchez et al. (2008)
Gain	5	5p13.2	37321333	37473605	0.152272	NUP155, WDR70	1	Liu et al. (2013)
Loss	5	5p13.3	28842013	28991556	0.149543	LOC729862	1	Liu et al. (2013)
Gain	5	5p13.3	31167166	31314700	0.147534	CDH6	1	Liu et al. (2013)
Loss	5	5p14.1	25333737	25557042	0.223305	-	1	Simon-Sanchez et al. (2008)
Gain	5	5q12.3	65485952	66295884	0.809932	MAST4, SREK1	1	Liu et al. (2013)
Loss	5	5q14.3	83679257	83932840	0.253583	EDIL3	1	Simon-Sanchez et al. (2008)
Loss	5	5q15	94799654	94988737	0.189083	ARSK, FAM81B, GPR150, TTC37	1	Liu et al. (2013)
Loss	5	5q21.1	101313163	101372703	0.05954	-	1	Simon-Sanchez et al. (2008)
Not reported	5	5q21.1	99026225	99203641	0.177416	-	2	Pankratz et al. (2011)
Loss	5	5q21.3	105352337	105596842	0.244505	-	1	Simon-Sanchez et al. (2008)
Loss	5	5q21.3	105922009	106293024	0.371015	-	1	Simon-Sanchez et al. (2008)
Gain	5	5q23.1	120983392	121059029	0.075637	-	1	Simon-Sanchez et al. (2008)
Loss	5	5q23.1	116837648	117083044	0.25	LOC728342	1	Simon-Sanchez et al. (2008)
Loss	5	5q23.2-23.3	127772724 127642371	127878754 128027124	0,106 0,385	FBN2	2	[125, 126]
Loss	5	5q31.2	137207823	137311711	0.103888	FAM13B, MYOT, PKD2L2	1	Liu et al. (2013)
Loss	5	5q34	161594925	161849986	0.255061	-	1	Simon-Sanchez et al. (2008)
Loss	5	5q35.1	170179876	170437119	0.257243	RANBP17	1	Simon-Sanchez et al. (2008)
Loss	6	6p21.3	31468368	31580438	0.11207	HCG26, HCP5, MICA, MICB	1	Liu et al. (2013)
Gain	6	6p21.31	34836231	34976532	0.140301	ANKS1A, SNRPC, TAF11, UHRF1BP1	1	Liu et al. (2013)
Loss	6	6p22.3	24205381	24239999	0.003	NRSN1	1	Pamphlett et al. (2012)
Gain	6	6p24.3	7625519	7883894	0.258375	BMP6, TXNDC5	1	Simon-Sanchez et al. (2008)
Gain	6	6q15	88900109	88904308	0.004199	-	1	Simon-Sanchez et al. (2008)
Loss	6	6q22.31	121355558	121593719	0.238161	C6orf170	1	Simon-Sanchez et al. (2008)
Loss	6	6q27	166293887	166533341	0.239454	C6orf176, LOC441177	1	Liu et al. (2013)
Loss	7	7p21.3	9307364	9558493	0.251129	-	1	Simon-Sanchez et al. (2008)
Loss	7	7p22.2	3334723	3468911	0.134188	SDK1	3	Liu et al. (2013)
Gain	7	7q11.21	71634350	71951080	0.31673	MIR4650-1, MIR4650-2	2	Liu et al. (2013)
Loss	7	7q21.11	82581797	82963526	0.381729	PCLO, SEMA3E	1	Simon-Sanchez et al. (2008)
Loss	7	7q21.13	88984959	89241761	0.256802	-	1	Simon-Sanchez et al. (2008)
Loss	7	7q22.1	99799130	99929731	0.130601	C7orf47, C7orf51, C7orf61, MEPCE, PILRA, PILRB, TSC22D4, ZCWPW1	1	Liu et al. (2013)
Gain	7	7q31.31	117320431	117729173	0.408742	LSM8, ANKRD7	1	Simon-Sanchez et al. (2008)
Gain	7	7q32.3-q33	132349786	132508250	0.158464	CHCHD3	2	Liu et al. (2013)
Loss	7	7q35	145627300	145868858	0.241558	CNTNAP2	1	Simon-Sanchez et al. (2008)
Gain	8	8p22	14214934	14702986	0.488052	SGCZ	9	Liu et al. (2013)
Gain	8	8p22	13403871	13732274	0.328403	C8orf48, DLC1	3	Liu et al. (2013)
Loss	8	8p23.1	7213470	7820326	0.606856	DEFB103A, DEFB103B, DEFB4B, SPAG11B	1	Liu et al. (2013)
Gain	8	8p23.1	11928738	12292015	0.363277	FAM66D, LOC392196, USP17L2, ZNF705D	2	Liu et al. (2013)
Loss	8	8q21.11	75955632	76390049	0.434417	CRISPLD1	2	Liu et al. (2013)
Loss	8	8q23.1	109294901	109609023	0.314122	EIF3S6, KIAA0103	1	Simon-Sanchez et al. (2008)
Loss	8	8q24.3	145348220	145533023	0.184803	BOP1, DGAT1, FAM203A, HEATR7A, HSF1, SCRT1, SCXA, SCXB	1	Liu et al. (2013)
Loss	9	9p11.2	43332562	43771333	0.438771	CNTNAP3B, FAM75A6	2	Liu et al. (2013)
Gain	9	9p11.2	43594114	44752042	1.15793	CNTNAP3B, KGFLP1	1	Liu et al. (2013)
Loss	9	9p13	36357338	36478261	0.120923	RNF38	1	Liu et al. (2013)
Loss	9	9p13.1	40755427	41045039	0.289612	ZNF658	1	Liu et al. (2013)
Gain	9	9p22	6498149	6631895	0.133746	GLDC	1	Liu et al. (2013)
Gain	9	9p22.2	17588287	17614902	0.026615	SH3GL2	1	Simon-Sanchez et al. (2008)
Gain	9	9p22.3	16119630	16482629	0.362999	BNC2	1	Liu et al. (2013)
Gain	9	9p23	13416561	13520711	0.10415	FLJ41200	1	Liu et al. (2013)
Loss	9	9p23	9985938	10056100	0.070162	-	1	Simon-Sanchez et al. (2008)
Gain	9	9p24	5053701	5194404	0.140703	INSL6, JAK2	1	Liu et al. (2013)
Gain	9	9p24.1	6136121	6237693	0.101572	IL33	1	Liu et al. (2013)
Loss	9	9p24.1	6108174	6230084	0.12191	IL33	1	Liu et al. (2013)
Not reported	9	9p24.1	6658819	6946293	0.287474	JMJD2C	2	Pankratz et al. (2011)
Gain	9	9p24.2	2600307	2837195	0.236888	FLJ35024, KCNV2, KIAA0020, VLDLR	2	Liu et al. (2013)
Gain	9	9q22.1	87724924	87993915	0.268991	MAK10, GOLPH2	1	Simon-Sanchez et al. (2008)
Gain	9	9q34.13	132645800	132768367	0.122567	ABL1, P518, FIBCD1	1	Simon-Sanchez et al. (2008)
Gain	9	9q34.3	139188163	139421268	0.233105	ANAPC2, C9orf167, C9orf169, C9orf173, COBRA1, EXD3, FAM166A, LOC100129722, NDOR1, NRARP, RNF208, RNF224, SLC34A3, SSNA1, TMEM203, TPRN, TUBB2C	1	Liu et al. (2013)
Gain	10	10q11.2	46440226	46541732	0.101506	LOC643650, PPYR1	1	Liu et al. (2013)
Gain	10	10q11.21	44568949	44679489	0.11054	LOC220980	1	Liu et al. (2013)
Loss	10	10q11.22	46185880	46562456	0.376576	FAM35B, GPRIN2, LOC643650, LOC728643, PPYR1, SYT15	1	Liu et al. (2013)
Gain	10	10q11.22	46189908	46591173	0.401265	ANXA8, ANXA8L1, FAM35B, GPRIN2 ,LOC643650, LOC728643, PPYR1, SYT15	3	Liu et al. (2013)
Loss	10	10q22	88115814	88258405	0.142591	GRID1, WAPAL	1	Liu et al. (2013)
Gain	10	10q22.1	73454797	73723319	0.268	-	1	Simon-Sanchez et al. (2008)
Gain	10	10q22.3-q23.1	82714779	83124414	0.409635	LOC3899990	1	Simon-Sanchez et al. (2008)
Not reported	10	10q23.33	96429088	96607307	0.178219	CYP2C19	2	Pankratz et al. (2011)
Gain	10	10q24.1	99094539	99210697	0.116158	EXOSC1, MMS19, PGAM1, RRP12, ZDHHC16	1	Liu et al. (2013)
Gain	10	10q26	130837828	131272815	0.434987	MGMT	1	Liu et al. (2013)
Loss	10	10q26.13	123651712	124012684	0.360972	ATE1, C10orf86, TACC2	1	Simon-Sanchez et al. (2008)
Gain	10	10q26.3	135092227	135230732	0.138505	CYP2E1, LOC619207, SPRNP1, SYCE1	3	Liu et al. (2013)
Loss	11	11p15.4	n.a.	n.a.	0.034	TH	1	[128, 129]
Gain	11	11p15.5	1594620	1790830	0.19621	KRTAP5-4, FAM99A, KRTAP5-6, CTSD, LOC649839, LOC390029	1	Simon-Sanchez et al. (2008)
Gain	11	11q12.1	57926918	57989430	0.062512	OR5B3, OR5B2, OR5B12	1	Simon-Sanchez et al. (2008)
Gain	11	11q22.3	107198330	107424109	0.225779	SLC35F2, LOC643949, RAB39, CUL5	2	Simon-Sanchez et al. (2008)
Loss	12	12p	20898985	21296099	0.397114	SLCO1B1, SLCO1B3, SLCO1B7	1	Liu et al. (2013)
Gain	12	12p11.21	31152226	31300846	0.14862	OVOS2	7	Liu et al. (2013)
Loss	12	12p13.31	8496483	8665794	0.169311	AICDA, CLEC4D, CLEC4E, CLEC6A	1	Liu et al. (2013)
Gain	12	12q13.11	46240864	46330278	0.089414	-	1	Simon-Sanchez et al. (2008)
Loss	12	12q14.3	65340149	65668259	0.32811	GRIP1	1	Liu et al. (2013)
Gain	12	12q21	84472912	84805288	0.332376	NTS, RASSF9	1	Liu et al. (2013)
Gain	12	12q24.33	131322055	131500463	0.178408	LOC100130238	2	Liu et al. (2013)
Gain	13	13q12.11	20553335	20584940	0.031605	LOC338870, LOC441655	1	Simon-Sanchez et al. (2008)
Gain	13	13q12.12	22680577	23830645	1.15007	C1QTNF9, C1QTNF9B, MIPEP, MIR2276, NCRNA00327, PCOTH, SACS, SGCG, SPATA13, TNFRSF19	2	Liu et al. (2013)
Gain	13	13q14.11	42297245 42307346	42472986 42467085	0,176 0,160	EPSTI1	2	[125, 126]
Not reported	13	13q14.11	41284664	41500335	0.215671	KIAA0564	2	Pankratz et al. (2011)
Loss	13	13q21.1	54935273	55261448	0.326175	-	1	Simon-Sanchez et al. (2008)
Not reported	13	13q21.33	70929461	71210958	0.281497	DACH1	5	Pankratz et al. (2011)
Loss	13	13q31.2	86558106	86948250	0.390144	LOC642345	1	Simon-Sanchez et al. (2008)
Gain	13	13q32.1	94740493	94779857	0.039364	ABCC4	1	Simon-Sanchez et al. (2008)
Gain	13	13q32.2	105225358	105250652	0.025294	-	1	Simon-Sanchez et al. (2008)
Loss	13	13q33.3	106037939	106256042	0.218103	LOC390424	1	Simon-Sanchez et al. (2008)
Loss	14	14q13.2	35072683	35235169	0.162486	INSM2, RALGAPA1	1	Liu et al. (2013)
Gain	14	14q24.3	74303854	74792249	0.488395	ACYP1, DLST, EIF2B2, FAM164C, MLH3, NEK9, PGF, PROX2, RPS6KL1, TMED10, YLPM1	1	Liu et al. (2013)
Gain	14	14q24.3	76999081	77110927	0.111846	AHSA1, ISM2, SPTLC2	1	Liu et al. (2013)
Gain	14	14q31.3	87867801	88218963	0.351162	EML5, PTPN21, SPATA7, ZC3H14	1	Liu et al. (2013)
Gain	14	14q32.12	90991566	91123823	0.132257	C14orf184, CATSPERB, SMEK1	1	Liu et al. (2013)
Gain	14	14q32.12	91413997	91530770	0.116773	FBLN5, TRIP11	1	Liu et al. (2013)
Gain	14	14q32.12	91618538	91741370	0.122832	ATXN3, CPSF2, NDUFB1	1	Liu et al. (2013)
Gain	14	14q32.13	93668370	93836479	0.168109	PPP4R4, SERPINA10	1	Liu et al. (2013)
Gain	14	14q32.2	98928723	99031583	0.10286	CCNK, SETD3	1	Liu et al. (2013)
Gain	14	14q32.3	103131399	103252751	0.121352	KLC1, XRCC3, ZFYVE21	1	Liu et al. (2013)
Gain	14	14q32.31	101897396	102375968	0.478572	ANKRD9, CINP, MIR4309, RCOR1, TECPR2, TRAF3	1	Liu et al. (2013)
Gain	14	14q32.33	104532112	104673664	0.141552	C14orf79, CDCA4, GPR132	1	Liu et al. (2013)
Gain	15	15q11.2	21744675	21878070	0.133395	-	1	Simon-Sanchez et al. (2008)
Gain	15	15q14	32471896	32631865	0.159969	GOLGA8B, MIR1233-1, MIR1233-2	1	Liu et al. (2013)
Loss	15	15q21.3	51724199	51960753	0.236554	WDR72	1	Liu et al. (2013)
Loss	15	15q22.2	59942574	60088386	0.145812	VPS13C	2	Liu et al. (2013)
Gain	15	15q26.3	97181893	97497178	0.315285	IGF1R, LOC145814, LOC728959, DMN, TTC23	1	Simon-Sanchez et al. (2008)
Gain	16	16p11.1	34325303	34602723	0.27742	LOC100130700, LOC146481	1	Liu et al. (2013)
Gain	16	16p11.1	34326402	34592831	0.266429	LOC146481	2	Liu et al. (2013)
Loss	16	16p12.2	21512681	21647775	0.135094	IGSF6, METTL9, OTOA	1	Liu et al. (2013)
Loss	16	16p13.13-p13.12	12142378	12324399	0.182021	SNX29	1	Liu et al. (2013)
Gain	16	16p13.3	6706069	6816985	0.110916	RBFOX1	1	Liu et al. (2013)
Loss	16	16p13.3-p13.2	6120428	6377673	0.257245	A2BP1, LOC440337	1	Simon-Sanchez et al. (2008)
Not reported	16	16q23.2	79736099	79920951	0.184852	BCMO1	4	Pankratz et al. (2011)
Gain	17	17p11.2	21202153	21430683	0.22853	KCNJ12, KCNJ18	1	Liu et al. (2013)
Loss	17	17p11.2	18858049	19048697	0.190648	SLC5A10	1	Liu et al. (2013)
Gain	17	17p12	13010636	13061677	0.051041	-	1	Simon-Sanchez et al. (2008)
Gain	17	17p13.1	9937668	10361746	0.424	GAS7, LOC728699, RPS27AP1, MYH13, MYH8, MYH4, MYH1	1	Simon-Sanchez et al. (2008)
Gain	17	17q12	31889664	32281150	0.391486	DHRS11, GGNBP2, MRM1, MYO19, PIGW, ZNHIT3	1	Liu et al. (2013)
Gain	17	17q12	32308947	33285772	0.976825	AATF, ACACA, C17orf78, DDX52, DUSP14, HNF1B, LHX1, LOC284100, MIR2909, SYNRG, TADA2A	1	Liu et al. (2013)
Loss	17	17q12	30708148	30792312	0.084164	SLFN11, LOC729835, LOC729839, SLFN12, SLFN13	1	Simon-Sanchez et al. (2008)
Loss	17	17q21	42093970	42204797	0.110827	NSF, WNT3	1	Liu et al. (2013)
Loss	17	17q21.31	n.a.	n.a.	0.003585	GRN	1	[154]
Gain	17	17q24.3	66709704	66734264	0.02456	-	1	Simon-Sanchez et al. (2008)
Loss	18	18p11.31	4441032	4485137	0.044105	LOC388458	1	Simon-Sanchez et al. (2008)
Loss	18	18p11.32	129767	1876712	1.74694	ADCYAP1, C18orf2, C18orf56, CETN1, CLUL1, COLEC12, ENOSF1, THOC1, TYMS, USP14, YES1	1	Liu et al. (2013)
Gain	18	18q21.2	49194256	49301831	0.107575	DCC	1	Liu et al. (2013)
Loss	18	18q21.33	59053369	59054762	0.001	BCL2	1	Pamphlett et al. (2012)
Gain	18	18q22.1	62326768	62437746	0.110978	CDH19	1	Liu et al. (2013)
Loss	19	19p12	20422200	20528316	0.106116	ZNF737	1	Liu et al. (2013)
Loss	19	19p13.2	9152190	9191192	0.039002	OR7D2, OR7E16P, OR7E25P, OR7D4	1	Simon-Sanchez et al. (2008)
Loss	19	19p13.3	1088304	1202115	0.113811	ATP5D, C19orf26 ,MIDN, SBNO2, STK11	1	Liu et al. (2013)
Loss	19	19p13.3	1476307	1658526	0.182219	MBD3, MEX3D, PLK5, TCF3, UQCR11	1	Liu et al. (2013)
Loss	19	19p13.3	1416132	1518557	0.102425	ADAMTSL5, APC2, C19orf25, MEX3D, PCSK4, PLK5, REEP6	1	Liu et al. (2013)
Loss	19	19q11	32848506	33026767	0.178261	LOC148189	1	Liu et al. (2013)
Loss	19	19q13.1	38472848	38610627	0.137779	CEBPA,CEBPG,LOC80054,PEPD	1	Liu et al. (2013)
Gain	19	19q13.41	56972447	57304917	0.33247	FPR3, ZNF350, ZNF432, ZNF577, ZNF613, ZNF614, ZNF615, ZNF649, ZNF841	1	Liu et al. (2013)
Not reported	19	19q13.41	56972447	56988627	0.01618	FPR3	2	Pankratz et al. (2011)
Loss	20	20p11.21	23669992	23685681	0.015689	CST1	1	Simon-Sanchez et al. (2008)
Loss	20	20p11.21	25346790	25577800	0.23101	-	1	Simon-Sanchez et al. (2008)
Loss	20	20p12.1	14679595	14902943	0.223348	MACROD2,MACROD2-AS1	1	Liu et al. (2013)
Not reported	20	20p12.1	14662457	14706111	0.043654	MACROD2	3	Pankratz et al. (2011)
Not reported	20	20p12.3	5412732	5558738	0.146006	GPCPD1	2	Pankratz et al. (2011)
Not reported	20	20q11.21	29401723	29648528	0.246805	DEFB118, DEFB119, DEFB121, DEFB122, DEFB123, DEFB124, REM1, LINC00028, HM13, HM13-AS1	2	Pankratz et al. (2011)
Loss	20	20q13.2	53051052	53292184	0.241132	RPL12P4	1	Simon-Sanchez et al. (2008)
Loss	20	20q13.3	61793143	61934302	0.141159	ARFRP1, LIME1, RTEL1, RTEL1-TNFRSF6B, SLC2A4RG, TNFRSF6B, ZBTB46, ZGPAT	1	Liu et al. (2013)
Loss	20	20q13.3	61829789	61938232	0.108443	LIME1, SLC2A4RG, ZBTB46, ZGPAT	1	Liu et al. (2013)
Gain	21	21q21.1	16271144	16300414	0.02927	-	1	Simon-Sanchez et al. (2008)
Loss	21	21q21.1	19983882	20236435	0.252553	C1QBPP	1	Simon-Sanchez et al. (2008)
Loss	21	21q21.1	20116197	20530705	0.414508	-	1	Simon-Sanchez et al. (2008)
Loss	21	21q21.1	20211286	20246520	0.035234	-	1	Simon-Sanchez et al. (2008)
Gain	21	21q22.12	36416848	36539500	0.122652	LOC728778, LOC728556, RPS9P1, CBR3, DOPEY2, RPL3P1	1	Simon-Sanchez et al. (2008)
Gain	21	21q22.2	39368104	39588141	0.220037	BRWD1, PSMG1	1	Liu et al. (2013)
Loss	22	22q11.2	n.a.	n.a.	3	DGCR2, DGCR11, DGCR14, TSSK2, GSC2, LINC01311, SLC25A1, CLTCL1, HIRA, MRPL40, C22ORF39, UFD1L, CDC45, CLDN5, LINC00895, SEPT5-GP1BB, SEPT5, GP1BB, TBX1, GNB1L, C22ORF29, TXNRD2, TANGO2, RANBP1, LOC284865, LINC00896, COMT, ARVCF, DGCR8, TRMT2A, ZDHHC8, RTN4R, ZNF74, SCARF2, KLHL22, MED15, POM121L4P, TMEM191A, PI4KA, SNAP29, CRKL, AIFM3, P2RX6P, BCRP2, SERPIND1, LZTR1, LOC101928891, THAP7, THAP7-AS…	8	Mok et al. (2016)
Gain	22	22q11.21	18693299	19022945	0.329646	LOC729444, PI4KAP1, RIMBP3, TMEM191B	1	Liu et al. (2013)
Loss	22	22q11.21	18379492	18545632	0.16614	ARVCF, C22orf25, DGCR8, MIR1306, MIR185, MIR3618, RANBP1, TRMT2A, ZDHHC8	1	Liu et al. (2013)
Gain	22	22q11.23	22619365	22728586	0.109221	DDT, DDTL, GSTT1, GSTT2, GSTT2B, GSTTP1, GSTTP2, LOC391322	1	Liu et al. (2013)
Loss	22	22q12.1	26774885	27044210	0.269325	TTC28	3	Simon-Sanchez et al. (2008)
Gain	X	Xq13.3	74301180	74428833	0.127653	RP11-311P8.3	1	Simon-Sanchez et al. (2008)
Gain	X	Xq27.2	140807190	140831159	0.023969	MAGEC3, MAGEC1	1	Simon-Sanchez et al. (2008)
Gain	X	Xq27.3	145205316	145298049	0.092733	-	1	Simon-Sanchez et al. (2008)
Supplementary Table 1 lists CNVs observed in PD patients and not in controls or DGV through several whole-genome studies (except for Rovelet-Lecrux et al.). When a CNV was observed in more than one patient but in the same study, are reported the chromosomic coordinates of the largest one. For different studies, both start and stop positions are listed. The chromosomal coordinates correspond to th…
