# Supplementary material for: Copy number variability in Parkinson’s disease: assembling the puzzle through a systems biology approach
Source: Hum Genet. 2016 Nov 28;136(1):13–37. doi: 10.1007/s00439-016-1749-4 (PMC5214768; doi:10.1007/s00439-016-1749-4)
Supplement: Supplementary file 2 — Supplementary material 2 (XLSX 15 kb) [file 439_2016_1749_MOESM2_ESM.xlsx]

## Sheet: OMIM MORBID
HUGO symbol	Phenotype description
APC2	SOTOS SYNDROME
ARVCF	22q11.2 Deletion Syndrome
ATXN3	MACHADO-JOSEPH DISEASE
CNTNAP2	AUTISM SUSCEPTIBILITY TO 15, CORTICAL DYSPLASIA-FOCAL EPILEPSY SYNDROME, Pitt-Hopkins-like syndrome
COMT	22q11.2 Deletion Syndrome
CRKL	Distal 22q11.2 microdeletion syndrome
CTSD	CEROID LIPOFUSCINOSIS NEURONAL 10
CYP2C19	Antidepressant or antipsychotics toxicity or dose selection
D2HGDH	D-2-@HYDROXYGLUTARIC ACIDURIA 1
DCC	Familial congenital mirror movements
EIF2B2	Congenital or early infantile CACH syndrome, Cree leukoencephalopathy
FBLN5	Autosomal dominant and recessive cutis laxa, MACULAR DEGENERATION AGE-RELATED 3, Hereditary sensorimotor neuropathy with hyperelastic skin
FBN2	ARTHROGRYPOSIS DISTAL TYPE 9, MACULAR DEGENERATION EARLY-ONSET
GLDC	GLYCINE ENCEPHALOPATHY
GP1BB	BERNARD SOULIER SYNDROME, 22q11.2 Deletion Syndrome
GRN	CEROID LIPOFUSCINOSIS NEURONAL 11, FRONTOTEMPORAL LOBAR DEGENERATION WITH TDP43 INCLUSIONS GRN-RELATED, Behavioral variant of frontotemporal dementia, CLN11 disease, Progressive non-fluent aphasia, Semantic dementia
HIRA	22q11.2 Deletion Syndrome
HNF1B	PROSTATE CANCER HEREDITARY 11, RENAL CYSTS AND DIABETES SYNDROME, 17q12 microdeletion syndrome, Autosomal dominant primary hypomagnesemia with hypocalciuria, Bilateral and unilateral multicystic dysplastic kidney
HSPD1	LEUKODYSTROPHY HYPOMYELINATING 4, SPASTIC PARAPLEGIA 13 AUTOSOMAL DOMINANT, Pelizaeus-Merzbacher-like disease due to HSPD1 mutation
KCNH1	TEMPLE-BARAITSER SYNDROME, Zimmermann-Laband syndrome
KCNV2	RETINAL CONE DYSTROPHY 3B
KIF1A	Neuropathy hereditary sensory type IIC, SPASTIC PARAPLEGIA 30 AUTOSOMAL RECESSIVE, Mental retardation autosomal dominant 9
LHX1	17q12 microdeletion syndrome
LZTR1	Schwannomatosis 2, Neurofibromatosis type 3, NOONAN SYNDROME
MARS2	COMBINED OXIDATIVE PHOSPHORYLATION DEFICIENCY 25, SPASTIC ATAXIA 3 AUTOSOMAL RECESSIVE
MGMT	Gliosarcoma, Giant cell glioblastoma
MYOT	Autosomal dominant limb-girdle muscular dystrophy type 1A, Distal myotilinopathy, Spheroid body myopathy
NAT8L	N-ACETYLASPARTATE DEFICIENCY
NRXN1	Pitt-Hopkins-like syndrome
OTOA	DEAFNESS AUTOSOMAL RECESSIVE 22, Autosomal recessive nonsyndromic sensorineural deafness type DFNB
PCLO	Pontocerebellar hypoplasia type 3
PIGW	Hyperphosphatasia with mental retardation syndrome 5
PTPN22	Giant cell arteritis, Granulomatosis with polyangiitis, Pediatric systemic lupus erythematosus, Vogt-Koyanagi-Harada disease
SACS	SPASTIC ATAXIA CHARLEVOIX-SAGUENAY TYPE
SEMA3E	CHARGE SYNDROME
SGCG	MUSCULAR DYSTROPHY LIMB-GIRDLE TYPE 2C
SLC5A7	NEURONOPATHY DISTAL HEREDITARY MOTOR TYPE VIIA
SNAP29	Cerebral dysgenesis neuropathy ichthyosis and palmoplantar keratoderma syndrome, CEDNIK syndrome
SPATA7	LEBER CONGENITAL AMAUROSIS 3, Retinitis pigmentosa, Severe early-childhood-onset retinal dystrophy
SPTLC2	Neuropathy hereditary sensory and autonomic type IC
TBX1	DIGEORGE SYNDROME, 22q11.2 Deletion Syndrome, Conotruncal heart malformations
TECPR2	SPASTIC PARAPLEGIA 49 AUTOSOMAL RECESSIVE
TFG	Neuropathy hereditary motor and sensory Okinawa type, Spastic paraplegia 57 autosomal recessive, THYROID CANCER NONMEDULLARY 1, Autosomal dominant Charcot-Marie-Tooth disease type 2 due to TFG mutation, Extraskeletal myxoid chondrosarcoma
TH	Segawa syndrome autosomal recessive
TPRN	Deafness autosomal recessive 79
TRAF3	HERPES SIMPLEX ENCEPHALITIS SUSCEPTIBILITY TO 3
UFD1L	22q11.2 Deletion Syndrome
VLDLR	CEREBELLAR ATAXIA MENTAL RETARDATION AND DYSEQUILIBRIUM SYNDROME 1, Dysequilibrium syndrome
WNT3	TETRAAMELIA SYNDROME AUTOSOMAL RECESSIVE
ZC3H14	Autosomal recessive non-syndromic intellectual disability, POLYDACTYLY POSTAXIAL TYPE A6
ABL1	Chronic myeloid leukemia
ACACA	ACETYL-CoA CARBOXYLASE DEFICIENCY
AICDA	IMMUNODEFICIENCY WITH HYPER-IgM TYPE 2
BCHE	BUTYRYLCHOLINESTERASE DEFICIENCY
BCL2	B-CELL CLL/LYMPHOMA 2
CEBPA	LEUKEMIA ACUTE MYELOID
CFH	Atypical hemolytic uremic syndrome with H factor anomaly
DGAT1	Congenital chronic diarrhea with protein-losing enteropathy
EVC	ELLIS-VAN CREVELD SYNDROME, WEYERS ACROFACIAL DYSOSTOSIS
GRIP1	FRASER SYNDROME
IGF1R	Growth delay due to insulin-like growth factor I resistance
JAK2	BUDD-CHIARI SYNDROME, LEUKEMIA ACUTE MYELOID, POLYCYTHEMIA VERA, Essential thrombocythemia
KCNJ18	Thyrotoxic periodic paralysis
MICA	PSORIASIS 1 SUSCEPTIBILITY TO
MLH3	COLORECTAL CANCER, Lynch syndrome
MYH8	ARTHROGRYPOSIS DISTAL TYPE 7, Carney complex-trismus-pseudocamptodactyly syndrome
NUP155	Atrial fibrillation familial 15
PEPD	PROLIDASE DEFICIENCY
PI4KA	Bilateral perisylvian polymicrogyria
RTEL1	DYSKERATOSIS CONGENITA AUTOSOMAL RECESSIVE 5, PULMONARY FIBROSIS AND/OR BONE MARROW FAILURE TELOMERE-RELATED 3, HOYERAAL-HREIDARSSON SYNDROME, Idiopathic pulmonary fibrosis
RYR2	Familial isolated arrhythmogenic ventricular dysplasia
SCARF2	Van den Ende-Gupta syndrome
SERPIND1	HEPARIN COFACTOR II DEFICIENCY
SF3B1	Acquired idiopathic sideroblastic anemia
SLC25A1	COMBINED D-2- AND L-2-HYDROXYGLUTARIC ACIDURIA, Presynaptic congenital myasthenic syndromes
SLC34A3	HYPOPHOSPHATEMIC RICKETS WITH HYPERCALCIURIA HEREDITARY
SLCO1B1	HYPERBILIRUBINEMIA ROTOR TYPE DIGENIC
SLCO1B3	HYPERBILIRUBINEMIA ROTOR TYPE DIGENIC
STK11	PEUTZ-JEGHERS SYNDROME, TESTICULAR GERM CELL TUMOR
TCF3	Precursor B-cell acute lymphoblastic leukemia
TGFBR3	Familial cerebral saccular aneurysm
TRIP11	ACHONDROGENESIS TYPE IA
TTC37	TRICHOHEPATOENTERIC SYNDROME 1, Syndromic diarrhea
TXNRD2	Familial glucocorticoid deficiency, Familial isolated dilated cardiomyopathy
TYMS	5-@FLUOROURACIL TOXICITY
WDR72	AMELOGENESIS IMPERFECTA HYPOMATURATION TYPE IIA3
XRCC3	BREAST CANCER, MELANOMA CUTANEOUS MALIGNANT SUSCEPTIBILITY TO 6
Gene-list from Supplementary Table 1 was matched with the MIM Morbid and Orphanet records. The MIM MORBID entries refer to diseases/phenotypes, while Orphanet represents an inventory of rare diseases and a classification of diseases elaborated using existing published expert classifications. The screening of genes has been performed with the tool for ID conversion BioMart by Ensembl. The blue cel…
